# Supplementary material for: Analyzing the distribution patterns of soybeans and rapeseeds in china under future climate change scenarios utilizing the maxent model
Source: PLoS One. 2026 Apr 1;21(4):e0342400. doi: 10.1371/journal.pone.0342400 (PMC13042770; doi:10.1371/journal.pone.0342400)
Supplement: S1 Table — (XLSX) [file pone.0342400.s003.xlsx]

## Sheet: Sheet1
Contributions and replacement importance of climatic factors affecting the distribution of soybeans in China during the historical period
Variable	Percent Contribution	Permutation Importance
BIO10	26.4	0.4
BIO13	17.7	4.2
BIO12	10.8	8.8
BIO4	7.4	5.5
BIO5	6.1	12
BIO1	4.3	4.8
BIO2	3.7	2.9
BIO16	3.6	15
BIO19	3.3	7.3
BIO11	3.3	1.9
BIO15	2.5	8.2
BIO18	2	3.3
BIO7	1.9	1.4
BIO6	1.7	9.5
BIO14	1.6	6.5
BIO17	1.4	4.5
BIO3	1.3	0.9
BIO8	0.5	0.7
BIO9	0.4	2.3
