# Supplementary material for: Analyzing the distribution patterns of soybeans and rapeseeds in china under future climate change scenarios utilizing the maxent model
Source: PLoS One. 2026 Apr 1;21(4):e0342400. doi: 10.1371/journal.pone.0342400 (PMC13042770; doi:10.1371/journal.pone.0342400)
Supplement: S2 Table — (XLSX) [file pone.0342400.s004.xlsx]

## Sheet: Sheet1
Contributions and replacement importance of climatic factors influencing the distribution of oilseed rape in China during the historical period
Variable	Percent Contribution	Permutation Importance
BIO12	25.7	7.8
BIO11	20.9	8.4
BIO5	6.4	6.8
BIO15	5.7	2.9
BIO7	5.2	4
BIO4	5	4.3
BIO2	4.5	5.5
BIO3	4.2	3.1
BIO18	3.8	12.4
BIO14	3.8	4.1
BIO1	2.6	11.8
BIO19	2.6	2.4
BIO13	2	5.3
BIO9	1.8	3
BIO6	1.6	6.6
BIO8	1.6	1.7
BIO10	1.2	5.7
BIO17	1.1	3.8
BIO16	0.1	0.4
